# Supplementary material for: Potential Therapeutic Targets of Rehmannia Formulations on Diabetic Nephropathy: A Comparative Network Pharmacology Analysis
Source: Front Pharmacol. 2022 Mar 21;13:794139. doi: 10.3389/fphar.2022.794139 (PMC8977554; doi:10.3389/fphar.2022.794139)
Supplement: Supplementary file 1 [file Table2.xlsx]

## Sheet: Rehmannia-6
Rehmannia-6	Chemicals (n=64)	Genes (n=449)
	orientalol e	ABL1
	sulfopatrinoside i	ABO
	oriediterpenoside	ACADM
	sulfoorientalol d	ACE
	sulfoorientalol c	ACPP
	oriediterpenol	ADAM17
	neoalisol	ADAM33
	11-deoxyalisol a	ADH1C
	2-furaldehyde	ADH5
	2-furancarboxylic acid	ADK
	alisol b monoacetate	AKR1B1
	alisol e 24-acetate	AKR1C1
	alisol e 23-acetate	AKR1C2
	alisol c	AKR1C3
	alisol b	ALB
	alisol a	AMD1
	alismol	AMY1A
	25-anhydroalisol a 24-acetate	AMY1B
	25-anhydroalisol a 11-acetate	AMY1C
	sulfoorientalol a	ANG
	sulfoorientalol b	APOA2
	10-hydroxyacetylbaccatin vi	AR
	20-hexadecanoylingenol	ARL5A
	adenine	AURKA
	beta-amyrin acetate	BACE1
	chrysanthemaxanthin	BCAT2
	lauric aldehyde	BCHE
	eburicol	BCL2L1
	hydrangeic acid	BHMT
	o-acetylpachymic acid-25-ol	BIRC7
	pachymic acid	BMP2
	pachypodol	BTK
	p-hydroxybenzyl alcohol	C1S
	pinidine	CA1
	poricoic acid b	CA2
	porphyroxine	CASP1
	turanose	CASP3
	undecan-2-ol	CASP7
	benzoyl-oxypaeoniflorin	CBS
	benzoylpaeoniflorin	CCNA2
	paeoniflorin	CD1A
	paeonilactone a	CD209
	suffruticoside a	CDA
	abscisic acid	CDK2
	batatasin i	CDK5R1
	batatasin iii	CES1
	batatasin iv	CFD
	campesterol	CHEK1
	cholesterol	CMA1
	allantoin	CRABP2
	deltonin	CTNNA1
	deltoside	CTSB
	dihydropinosylvin	CTSF
	dihydroquercetin	CTSK
	dioscin	CTSS
	diosgenin	CYP2C9
	dopamine	DCK
	methylcimicifugoside	DCPS
	phytocassane a	DHFR
	stigmasterol	DHODH
	gamma-aminobutyric acid	DPEP1
	catalpol	DPP4
	acteoside	DTYMK
		DUSP6
		DUT
		EEA1
		EGFR
		EIF4E
		ELANE
		EPHB4
		EPHX2
		ERBB4
		ESR1
		ESR2
		ESRRG
		F10
		F11
		F2
		F7
		FABP3
		FABP4
		FABP6
		FABP7
		FDPS
		FECH
		FGFR1
		FGFR2
		FGG
		FKBP1A
		FKBP3
		FNTA
		GALE
		GART
		GC
		GCK
		GLO1
		GMPR
		GMPR2
		GP1BA
		GPI
		GRB2
		GSK3B
		GSR
		GSTA1
		GSTA3
		GSTM1
		GSTM2
		GSTP1
		GSTT2B
		GSTZ1
		HADH
		HCK
		HDAC8
		HEXB
		HINT1
		HK1
		HMGCR
		HMOX1
		HNF4G
		HNMT
		HPN
		HPRT1
		HRAS
		HSD11B1
		HSD17B1
		HSP90AA1
		HSP90AB1
		IGF1
		IGF1R
		IL2
		IMPDH1
		IMPDH2
		INSR
		ITK
		IVD
		JAK2
		JAK3
		KAT2B
		KDR
		KIF11
		KIT
		LCK
		LCN2
		LGALS2
		LSS
		LTA4H
		LYZ
		MAN1B1
		MAOA
		MAOB
		MAP2K1
		MAPK1
		MAPK10
		MAPK14
		MAPK8
		MAPKAPK2
		MDM2
		ME2
		MET
		MME
		MMP1
		MMP12
		MMP13
		MMP16
		MMP2
		MMP3
		MMP7
		MMP8
		MMP9
		MTAP
		MTHFD1
		NOS2
		NQO1
		NQO2
		NR1H2
		NR1H3
		NR1H4
		NR1I2
		NR1I3
		NR3C1
		NR3C2
		NT5M
		PAH
		PAPSS1
		PCK1
		PCMT1
		PCTP
		PDE3B
		PDE4B
		PDE4D
		PDE5A
		PDK2
		PDPK1
		PGF
		PGR
		PIK3CG
		PIK3R1
		PIM1
		PKLR
		PLA2G10
		PLA2G2A
		PLAU
		PNMT
		PPARA
		PPARD
		PPARG
		PPIA
		PPP1CC
		PPP5C
		PRKACA
		PRKCQ
		PROCR
		PTPN1
		PTPN11
		PYGL
		RAB5A
		RAC1
		RAF1
		RAN
		RARA
		RARB
		RARG
		RBP4
		REN
		RHEB
		RNASE3
		RND3
		RORA
		RXRA
		RXRB
		S100A9
		SDS
		SEC14L2
		SERPINA1
		SETD7
		SHBG
		SHMT1
		SOD2
		SORD
		SPR
		SRC
		STS
		SULT1E1
		SULT2A1
		SULT2B1
		SYK
		TEK
		TGFB2
		TGFBR1
		TGM3
		THRA
		THRB
		TNNC1
		TPH1
		TPI1
		TRAPPC3
		TRDMT1
		TTPA
		TTR
		TYMP
		TYMS
		UCK2
		VDR
		WARS
		WAS
		XIAP
		YARS
		ZAP70
		ACAT1
		ADH1B
		AGXT
		AHCY
		AK1
		AKT1
		AKT2
		ALAD
		ALDH2
		ALDOA
		AMY2A
		ANXA5
		APAF1
		APCS
		APRT
		ARF1
		ARF4
		ARG1
		ARG2
		ARHGAP1
		ARSA
		ATIC
		ATOX1
		AZGP1
		Arl5b
		B3GAT1
		BAG1
		BLVRB
		BMP7
		BPI
		BST1
		C1R
		C8G
		CA12
		CAT
		CBR1
		CCL5
		CCNT1
		CDC42
		CDK7
		CFB
		CHIT1
		CLEC4M
		CLK1
		CPB1
		CRAT
		CRYZ
		CSK
		CSNK1G2
		CSNK2A1
		CTSG
		CTSV
		CYP2C8
		DAPK1
		DCXR
		DDX39B
		DDX6
		DOT1L
		EPHA2
		ERI1
		FABP5
		FAP
		FCAR
		FGF1
		FHIT
		FKBP1B
		G6PD
		GALK1
		GATM
		GBA
		GCDH
		GLTP
		GM2A
		GNPDA1
		GSTO1
		HAGH
		HGF
		HSD17B11
		HSPA1A
		HSPA1B
		HSPA8
		ICAM2
		IGLV2-8
		IMPA1
		ISG20
		ITGAL
		ITPKA
		KIF5B
		KYAT1
		LDHB
		LGALS3
		LGALS7
		LGALS7B
		MAPK12
		MIF
		NCS1
		NDST1
		NME2
		NMNAT1
		NMNAT3
		NNT
		NOS3
		NPR3
		OAT
		OTC
		PADI4
		PAK6
		PARP1
		PLEKHA4
		PLG
		PLK1
		PMS2
		PNP
		PNPO
		PPCDC
		PSAP
		PSPH
		PTK2
		Pfkfb1
		RAB11A
		RAB9A
		RAC2
		RAP2A
		REG1A
		RFK
		RHOA
		RIDA
		RNASE2
		RNASE4
		RTN4R
		SELE
		SELP
		SNRPA
		SRM
		SSE1
		ST14
		STAT1
		SULT1A1
		TAP1
		TGFBR2
		TGM2
		TK1
		TNK2
		TPSB2
		TREM1
		UAP1
		UMPS
		CDK6
		CTSD
		CTSL
		CYP19A1
		ESRRA
		FOLH1
		GLRX
		PRDX5
		LPA
		CLPP
		LTF
		CLIC1
		PLAT
		SPARC
		ADAMTS4
		ACE2
		QPCT
		HPGDS
		METAP2
		BRAF
		PAK5
		KMT5A
		SIRT5
		ACP3
		WARS1
		YARS1
		PDHB
		PITPNA
		NUDT9
		ADORA2A
		CANT1
		GSS
		CRP

## Sheet: Formulation 1
Formulation 1	Chemicals (n=321)	Genes (n=52)
	gamma-aminobutyric acid	AKR1B1
	catalpol	LCK
	acteoside	MMP3
	abscisic acid	REN
	batatasin i	KDR
	batatasin iii	ALB
	batatasin iv	AR
	campesterol	DPP4
	cholesterol	HSD11B1
	allantoin	NR3C2
	deltonin	SHBG
	deltoside	PPARG
	dihydropinosylvin	SOD2
	dihydroquercetin	VDR
	dioscin	RBP4
	diosgenin	MME
	dopamine	F7
	methylcimicifugoside	LCN2
	phytocassane a	IGF1
	stigmasterol	NOS3
	benzoyl-oxypaeoniflorin	ACADM
	benzoylpaeoniflorin	MMP9
	paeoniflorin	SORD
	paeonilactone a	GC
	suffruticoside a	PARP1
	10-hydroxyacetylbaccatin vi	LGALS3
	20-hexadecanoylingenol	PADI4
	adenine	STAT1
	beta-amyrin acetate	CCL5
	chrysanthemaxanthin	MMP7
	lauric aldehyde	HMOX1
	eburicol	REG1A
	hydrangeic acid	ACE
	o-acetylpachymic acid-25-ol	SELP
	pachymic acid	SELE
	pachypodol	APCS
	p-hydroxybenzyl alcohol	PLAT
	pinidine	ACE2
	poricoic acid b	HGF
	porphyroxine	TYRO3
	turanose	CRP
	undecan-2-ol	IL6R
	orientalol e	ACTA1
	sulfopatrinoside i	ACTN4
	oriediterpenoside	ADCY3
	sulfoorientalol d	ADIPOQ
	sulfoorientalol c	ADIPOR1
	oriediterpenol	AGER
	neoalisol	AGT
	11-deoxyalisol a	AGTR1
	2-furaldehyde	AHSG
	2-furancarboxylic acid	ADAMTS13
	alisol b monoacetate
	alisol e 24-acetate
	alisol e 23-acetate
	alisol c
	alisol b
	alisol a
	alismol
	25-anhydroalisol a 24-acetate
	25-anhydroalisol a 11-acetate
	sulfoorientalol a
	sulfoorientalol b
	(e)-9-isopropyl-6-methyl-5,9-decadiene-2-one
	3-epizaluzanin c
	5'-methoxy dehydrodiisoeugenol
	5-methoxy-n,n-dimethyl-tryptamine nb-oxide
	6,6'-dimethoxygossypol
	22,23-dihydrostigmasterol
	alantolactone
	alpha-cyclocostunolide
	aplotaxene
	arbusculin a
	artemisia ketone
	beta-amyrin palmitate
	beta-ionone
	myrcene
	beta-phellandrene
	betulin
	camphene
	campherenol
	celabenzine
	citrulline
	citrusin b
	colartin
	costol
	costunolide
	costuslactone
	cotarnine
	cyclododecanone
	cynaropicrin
	dehydro-alpha-curcumene
	dehydrocostus lactone
	dehydrocostuslactone
	elemicin
	elemol
	gamma-selinene
	gamma-sitosterol
	germacra-1(10),4,11(13)-trien-12-al
	germacra-1(10),4,11(13)-trien-12-ol
	glycine
	glycitein
	ipolamiide
	isoalantolactone
	isoallylbenzene
	isodehydrocostus lactone
	lappadilactone
	lappalone
	linalool
	lindestrene
	myricadiol
	p-cymene
	reynosin
	santamarin
	saussurea lactone
	saussureamine a
	saussureamine b
	saussureamine c
	savinin
	saxitoxin
	stigmasterol
	syringin
	taraxasterol
	zaluzanin c
	(s)-carvone
	1,4-cineole
	3-undecyne
	anisaldehyde
	4-undecyne
	alloocimene
	limonene
	alpha-pinene
	alpha-terpinene
	alpha-terpineol
	beta-myrcene
	beta-pinene
	borneol
	bornyl acetate
	bornyl formate
	camphor
	carveol
	caryophyllene
	caryophyllene oxide
	cedrenol
	cumaldehyde
	dibutyl phthalate
	dodecane
	eicosane
	farnesylacetone
	geranylacetone
	germacrone
	heptadecane
	heptane
	hexadecane
	humulene
	isoborneol
	l-carvone
	myrtenal
	nerolidol
	nonadecane
	octadecane
	palmitic acid
	p-cymene
	pinocarveol
	sabinene
	santalol
	terpinene-4-ol
	terpinolene
	tridecanal
	citral
	3-carene
	beta-pinene
	decanal
	cis-geraniol
	citronellal
	cryptoxanthin
	elemene
	gamma-terpinene
	hesperidin
	hesperidin methyl chalcone
	lauric acid
	narirutin
	neohesperidin
	neral
	n-methyltyramine
	ocimene
	octanol
	perillaldehyde
	tangeretin
	thymol
	undecanal
	(+)-maalioxide
	1-heptadecanol
	1-tetradecanol
	2,5-dimethyl-7-hydroxy chromone
	3,5-dimethyl-4-methoxybenzoic acid
	12-o-nicotinoylisolineolone
	16-oxoseratenediol
	20(s)-protopanaxadiol
	adenosine
	adenosine triphosphate
	alpha-farnesene
	alpha-guriunene
	aposcopolamine
	araloside a
	beta-bisabolene
	beta-elemene
	bicyclogermacrene
	biotin
	calarene
	chikusetsusaponin iii
	araloside a
	folinic acid
	daucosterol
	dauricine
	delta-elemene
	deoxygomisin a
	deoxyharringtonine
	dianthoside
	dibutyl oxalate
	dodecanol
	epsilon-cadinene
	fructose
	frutinone a
	ginsenol
	ginsenoside f1
	ginsenoside la
	ginsenoside rb2
	ginsenoside rc
	ginsenoside rd
	ginsenoside re
	ginsenoside rg1
	ginsenoside-la
	ginsenoyne b
	ginsenoyne c
	ginsenoyne d
	ginsenoyne e
	girinimbine
	gomisin a
	gomisin b
	guanosine
	palmitic acid
	humulene epoxide i
	kaempferol
	malkangunin
	maltose
	mannose
	menthyl acetate
	methyl palmitate
	mycosinol
	n-octane
	notoginsenoside r1
	notoginsenoside r4
	n-pentadecane
	octanal
	palmitoleic acid
	panacon
	panasinsanol a
	panasinsanol b
	panaxacol
	panaxadiol
	panaxatriol
	panaxydol
	panaxynol
	panaxytriol
	pancratistatin
	pandamine
	patchouli alcohol
	pentadecanoic acid
	p-glucosyloxymandelonitrile
	protopanaxatriol
	protopine
	pseudoginsenoside f11
	pyrrole-2-aldehyde
	raffinose
	rhamnose
	riboflavine
	spermidine
	spermine
	suchilactone
	sucrose
	tauremisin
	tetradecane
	trans-caryophyllene
	trifolirhizin
	uridine
	vitamin b1
	vitamin b5
	vitamin b15
	widdrol
	xylose
	(s)-serine
	(s)-tyrosine
	1-octene
	beta-aminobutyric acid
	beta-sitosterol-3-o-beta-d-xylopyranoside
	bis(4-hydroxybenzyl) ether
	coniine
	conimine
	ephedrine
	homogentisic acid
	homoharringtonine
	l-arginine
	l-histidine
	methionine
	methyl eicosanoate
	phenylalanine
	proline
	protocatechuic acid-3-glucoside
	threonine
	trigonelline
	valine
	4-ethoxycarbonyl-2-quinolone
	atractylenolide i
	atractylenolide iii
	atractylodin
	atractylon
	atractylone
	beta-eudesmol
	hinesol
	jurubine

## Sheet: Formulation 2
Formulation 2	Chemicals (n=199)	Genes (n=41)
	abscisic acid	LCK
	batatasin i	AKR1B1
	batatasin iii	MMP3
	batatasin iv	KDR
	campesterol	REN
	cholesterol	ALB
	allantoin	AR
	deltonin	HSD11B1
	deltoside	DPP4
	dihydropinosylvin	SHBG
	dihydroquercetin	NR3C2
	dioscin	PPARG
	diosgenin	SOD2
	dopamine	VDR
	methylcimicifugoside	RBP4
	phytocassane a	F7
	stigmasterol	MME
	1-allyl-2,4,5-trimethoxy-benzene	NOS3
	2-furaldehyde	SORD
	2-furancarboxylic acid	MMP9
	3,4-dehydrolycopen-16-al	ACADM
	3,6-digalloylglucose	IGF1
	4-methoxy-1,2-benzodioxole	LCN2
	7,8-dehydropenstemoside	PARP1
	7-o-methyl morroniside	GC
	20-hexadecanoylingenol	PADI4
	alpha-corocalene	LGALS3
	aristolone	CCL5
	benzyl cinnamate	STAT1
	cornin	REG1A
	cornudentanone	MMP7
	cornuside	HMOX1
	cornusiin a	SELE
	cornusiin b	ACE
	cornusiin c	SELP
	dehydrologanin	APCS
	elemicin	PLAT
	elemol	ACE2
	eugeniin	TYRO3
	eugenol methyl ether	CRP
	eugenone	HGF
	gallic acid
	isoterchebin
	loganin
	loganoside
	malkangunin
	morroniside
	morusin
	retinol
	sweroside
	swertiajaponin
	tauremisin
	telocinobufagin
	tetrahydroalstonine
	cornin
	verbenol
	vitamin b1
	benzoyl-oxypaeoniflorin
	benzoylpaeoniflorin
	paeoniflorin
	paeonilactone a
	suffruticoside a
	10-hydroxyacetylbaccatin vi
	adenine
	beta-amyrin acetate
	chrysanthemaxanthin
	lauric aldehyde
	eburicol
	hydrangeic acid
	o-acetylpachymic acid-25-ol
	pachymic acid
	pachypodol
	p-hydroxybenzyl alcohol
	pinidine
	poricoic acid b
	porphyroxine
	turanose
	undecan-2-ol
	4-ethoxycarbonyl-2-quinolone
	atractylenolide i
	atractylenolide iii
	atractylodin
	atractylon
	atractylone
	beta-eudesmol
	hinesol
	jurubine
	5-cinnamoyl-9-o-acetylphototaxicin i
	camphor
	acetic acid
	coumarinic acid
	farnesol
	gamma-sitosterol
	nerolidol
	proanthocyanidin b2
	procurcumenol
	protocatechuic acid
	protocatechuic acid-3-glucoside
	styrene
	tetradecanal
	trans-cinnamic acid
	orientalol e
	sulfopatrinoside i
	oriediterpenoside
	sulfoorientalol d
	sulfoorientalol c
	oriediterpenol
	neoalisol
	11-deoxyalisol a
	alisol b monoacetate
	alisol e 24-acetate
	alisol e 23-acetate
	alisol c
	alisol b
	alisol a
	alismol
	25-anhydroalisol a 24-acetate
	25-anhydroalisol a 11-acetate
	sulfoorientalol a
	sulfoorientalol b
	carpaine
	malic acid
	saponin
	(e)-9-isopropyl-6-methyl-5,9-decadiene-2-one
	3-epizaluzanin c
	5'-methoxy dehydrodiisoeugenol
	5-methoxy-n,n-dimethyl-tryptamine nb-oxide
	6,6'-dimethoxygossypol
	22,23-dihydrostigmasterol
	alantolactone
	alpha-cyclocostunolide
	aplotaxene
	arbusculin a
	artemisia ketone
	beta-amyrin palmitate
	beta-ionone
	myrcene
	beta-phellandrene
	betulin
	camphene
	campherenol
	celabenzine
	citrulline
	citrusin b
	colartin
	costol
	costunolide
	costuslactone
	cotarnine
	cyclododecanone
	cynaropicrin
	dehydro-alpha-curcumene
	dehydrocostus lactone
	dehydrocostuslactone
	gamma-aminobutyric acid
	gamma-selinene
	germacra-1(10),4,11(13)-trien-12-al
	germacra-1(10),4,11(13)-trien-12-ol
	glycine
	glycitein
	ipolamiide
	isoalantolactone
	isoallylbenzene
	isodehydrocostus lactone
	lappadilactone
	lappalone
	linalool
	lindestrene
	myricadiol
	p-cymene
	reynosin
	santamarin
	saussurea lactone
	saussureamine a
	saussureamine b
	saussureamine c
	savinin
	saxitoxin
	stigmasterol
	syringin
	taraxasterol
	zaluzanin c
	(+)-catechin
	(+)-catechin-5-o-glucoside
	arecaidine
	arecoline
	CID011968784
	caproic acid
	guvacine
	guvacoline
	gycomoside i
	isoguvacine
	leucocyanidin
	l-homoarginine
	myristicin
	phenylalanine
	procyanidin b1
	procyanidin b3
	stearin

## Sheet: Formulation 3
Formulation 3	Chemicals (n=325)	Genes (n=52)
	adenine	LCK
	calycosin	AKR1B1
	astragaloside v	REN
	astragaloside vi	MMP3
	astragaloside vii	REN
	canavanine	KDR
	cycloastragenol	AR
	astragaloside ii	ALB
	formononetin	HSD11B1
	guanosine	DPP4
	3,5-dimethoxystilbene	NR3C2
	foliosidine	SHBG
	astragaloside i	PPARG
	astragaloside iii	SOD2
	kaempferol	MME
	2-hydroxy-3-methoxystrychnine	VDR
	isorhamnetin	LCN2
	kumatakenin	F7
	lupeol	RBP4
	rhamnocitrin	MMP9
	quercetin	SORD
	soyasapogenol b	IGF1
	acetic acid	NOS3
	betaine	GC
	uridine	PARP1
	sucrose	ACADM
	beta-sitosterol	LGALS3
	gamma-sitosterol	STAT1
	suffruticoside a	PADI4
	folinic acid	CCL5
	20-hexadecanoylingenol	REG1A
	chrysanthemaxanthin	MMP7
	astramembrannin i/astragaloside iv	HMOX1
		ACE
	(+)-maalioxide	SELP
	1-heptadecanol	APCS
	1-tetradecanol	SELE
	2,5-dimethyl-7-hydroxy chromone	PLAT
	3,5-dimethyl-4-methoxybenzoic acid	ACE2
	12-o-nicotinoylisolineolone	TYRO3
	16-oxoseratenediol	HGF
	20(s)-protopanaxadiol	CRP
	adenosine	ACTA1
	adenosine triphosphate	ACTN4
	alpha-farnesene	ADAMTS13
	alpha-guriunene	ADCY3
	aposcopolamine	ADIPOQ
	araloside a	ADIPOR1
	beta-bisabolene	AGER
	beta-elemene	AGT
	bicyclogermacrene	AGTR1
	biotin	AHSG
	calarene
	campesterol
	celabenzine
	chikusetsusaponin iii
	araloside a
	citronellal
	daucosterol
	dauricine
	delta-elemene
	deoxygomisin a
	deoxyharringtonine
	dianthoside
	dibutyl oxalate
	dibutyl phthalate
	dodecane
	dodecanol
	eicosane
	elemicin
	epsilon-cadinene
	fructose
	frutinone a
	gamma-selinene
	ginsenol
	ginsenoside f1
	ginsenoside la
	ginsenoside rb2
	ginsenoside rc
	ginsenoside rd
	ginsenoside re
	ginsenoside rg1
	ginsenoside-la
	ginsenoyne b
	ginsenoyne c
	ginsenoyne d
	ginsenoyne e
	girinimbine
	gomisin a
	gomisin b
	hexadecane
	palmitic acid
	humulene epoxide i
	malkangunin
	maltose
	mannose
	menthyl acetate
	methyl palmitate
	mycosinol
	n-octane
	nonadecane
	notoginsenoside r1
	notoginsenoside r4
	n-pentadecane
	octanal
	palmitic acid
	palmitoleic acid
	panacon
	panasinsanol a
	panasinsanol b
	panaxacol
	panaxadiol
	panaxatriol
	panaxydol
	panaxynol
	panaxytriol
	pancratistatin
	pandamine
	patchouli alcohol
	pentadecanoic acid
	p-glucosyloxymandelonitrile
	protopanaxatriol
	protopine
	pseudoginsenoside f11
	pyrrole-2-aldehyde
	raffinose
	rhamnose
	riboflavine
	spermidine
	spermine
	stigmasterol
	suchilactone
	tauremisin
	tetradecane
	trans-caryophyllene
	trifolirhizin
	vitamin b1
	vitamin b5
	vitamin b15
	widdrol
	xylose
	gamma-aminobutyric acid
	catalpol
	acteoside
	abscisic acid
	batatasin i
	batatasin iii
	batatasin iv
	cholesterol
	allantoin
	deltonin
	deltoside
	dihydropinosylvin
	dihydroquercetin
	dioscin
	diosgenin
	dopamine
	methylcimicifugoside
	phytocassane a
	stigmasterol
	1-allyl-2,4,5-trimethoxy-benzene
	2-furaldehyde
	2-furancarboxylic acid
	3,4-dehydrolycopen-16-al
	3,6-digalloylglucose
	4-methoxy-1,2-benzodioxole
	7,8-dehydropenstemoside
	7-o-methyl morroniside
	alpha-corocalene
	aristolone
	benzyl cinnamate
	cornin
	cornudentanone
	cornuside
	cornusiin a
	cornusiin b
	cornusiin c
	dehydrologanin
	elemol
	eugeniin
	eugenol methyl ether
	eugenone
	gallic acid
	isoterchebin
	loganin
	loganoside
	morroniside
	morusin
	retinol
	sweroside
	swertiajaponin
	telocinobufagin
	tetrahydroalstonine
	cornin
	verbenol
	(+)-1,5-epoxy-nor-ketoguaia-11-ene
	[6]-gingerol
	(e)-2-nonenal
	citral
	1-(1,5-dimethyl-4-hexenyl)-4-methyl benzene
	1-(4-hydroxy-3-methoxyphenyl)-3,5-octane-diol
	1,8-cineole
	2-caraneol
	2-heptanol
	2-nonanol
	2-nonanone
	4-gingerol
	4'-o-methylglabridin
	6-dehydrogingerdione
	6-methylgingediacetate
	6-methylgingediol
	6-paradol
	6-shogaol
	8-gingediol
	10-dehydrogingerdione
	10-gingediol
	10-gingerol
	aframodial
	alpha-bergamotene
	alpha-cedrene
	alpha-fenchene
	limonene
	beta-bisabolene
	beta-pinene
	borneol
	camphene
	campherenol
	camphor
	caranine
	cis-geraniol
	citraurin beta
	citronellol
	citronellyl acetate
	citropten
	coprine
	dehydroglaucine
	delta7-menthene
	diethyl sulfide
	difengpin
	d-limonene
	elenolide
	ethyl aldehyde
	eudesobovatol a
	eugenol methyl ether
	eugenone
	farnesiferol a
	farnesol
	farnesyl acetate
	galanolactone
	galanthamine
	gamma-camphorene
	geraniin
	geranyl acetate
	gingerdione
	gingerenone a
	gingerenone b
	gingerol
	glypallichalcone
	heptane
	isobrucine
	isoginkgetin
	isovaleric acid
	linalool
	methyl guaia-1(10),11-dien-15-carboxylate
	methylacetate
	n-butyl allophanate
	nereistoxin
	nervogenic acid
	nonanoic acid
	n-propanol
	octanoic acid
	paravallarine
	p-cymene
	perilal
	phellatin
	p-menth-2-en-7-ol
	propapyriogenin a2
	safrole
	safynol
	santamarin
	shyobunone
	terpinene-4-ol
	terpinolene
	tricyclene
	tricyclodehydroisohumulone
	zingiberene
	zingiberol
	zingerone
	zygacine
	(+)-catechin
	(+)-catechin-5-o-glucoside
	6'''-feruloylspinosin
	6''-o-p-coumaroylgenipingentiobioside
	6'''-p-coumaroylspinosin
	6'''-sinapoylspinosin
	alphitolic acid
	asimilobine
	berberine
	betulin
	betulinic acid
	catechol
	catharanthamine
	coumestrol
	jujubasaponin v
	jujubogenin
	jujuboside a
	jujuboside a1
	jujuboside b
	jujuboside c
	maslinic acid
	myristicin
	n-trans-feruloyltyramine
	rutin
	ruvoside
	sinapyl alcohol
	spinosin
	stearin
	stepharine
	stepholidine
	swertisin
	sylvestrene
	tauremisin
	vitamin b5
	ziziphin
	zizybeoside i

## Sheet: Formulation 4
Formulation 4	Chemicals (n=131)	Genes (n=41)
	gamma-aminobutyric acid	MMP3
	catalpol	REN
	acteoside	AKR1B1
	abscisic acid	AKR1B1
	batatasin i	LCK
	batatasin iii	KDR
	batatasin iv	AR
	campesterol	DPP4
	cholesterol	ALB
	allantoin	MMP9
	deltonin	HSD11B1
	deltoside	SOD2
	dihydropinosylvin	F7
	dihydroquercetin	NR3C2
	dioscin	PPARG
	diosgenin	SHBG
	dopamine	SORD
	methylcimicifugoside	NOS3
	phytocassane a	IGF1
	stigmasterol	MME
	1-allyl-2,4,5-trimethoxy-benzene	LCN2
	2-furaldehyde	RBP4
	2-furancarboxylic acid	VDR
	3,4-dehydrolycopen-16-al	PADI4
	3,6-digalloylglucose	ACADM
	4-methoxy-1,2-benzodioxole	STAT1
	7,8-dehydropenstemoside	LGALS3
	7-o-methyl morroniside	PARP1
	20-hexadecanoylingenol	GC
	alpha-corocalene	CCL5
	aristolone	MMP7
	benzyl cinnamate	REG1A
	cornin	HMOX1
	cornudentanone	APCS
	cornuside	SELP
	cornusiin a	SELE
	cornusiin b	ACE
	cornusiin c	PLAT
	dehydrologanin	ACE2
	elemicin	CRP
	elemol	HGF
	eugeniin
	eugenol methyl ether
	eugenone
	gallic acid
	isoterchebin
	loganin
	loganoside
	malkangunin
	morroniside
	morusin
	retinol
	sweroside
	swertiajaponin
	tauremisin
	telocinobufagin
	tetrahydroalstonine
	cornin
	verbenol
	vitamin b1
	benzoyl-oxypaeoniflorin
	benzoylpaeoniflorin
	paeoniflorin
	paeonilactone a
	suffruticoside a
	10-hydroxyacetylbaccatin vi
	adenine
	beta-amyrin acetate
	chrysanthemaxanthin
	lauric aldehyde
	eburicol
	hydrangeic acid
	o-acetylpachymic acid-25-ol
	pachymic acid
	pachypodol
	p-hydroxybenzyl alcohol
	pinidine
	poricoic acid b
	porphyroxine
	turanose
	undecan-2-ol
	orientalol e
	sulfopatrinoside i
	oriediterpenoside
	sulfoorientalol d
	sulfoorientalol c
	oriediterpenol
	neoalisol
	11-deoxyalisol a
	alisol b monoacetate
	alisol e 24-acetate
	alisol e 23-acetate
	alisol c
	alisol b
	alisol a
	alismol
	25-anhydroalisol a 24-acetate
	25-anhydroalisol a 11-acetate
	sulfoorientalol a
	sulfoorientalol b
	d-mannitol
	d-mannoheptulose
	lucidumoside a
	lucidumoside b
	neonuezhenide
	CID011968803
	nuphleine
	oleanolic acid
	oleanolic acid-28-o-beta-d-glucopyranoside
	oleoside dimethyl ester
	olitoriside
	rhodioloside
	ursolic acid
	2-(buta-1,3-diynyl)-5-(but-3-en-1-ynyl) thiophene
	14-heptacosanol
	butein
	butin
	demethylwedelolactone
	demethylwedelolactone-7-glucoside
	demissine
	eclalbasaponin xi
	eclalbasaponin xii
	eclalbasaponin xiii
	ecliptasaponin b
	glucoside
	isodemethylwedelolactone
	isodesacetyluvaricin
	nicotine
	nicotinic acid
	testosterone
	wedelolactone

## Sheet: Formulation 5
Formulation 5	Chemicals (n=193)	Genes (n=42)
	gamma-aminobutyric acid	REN
	catalpol	AKR1B1
	acteoside	MMP3
	abscisic acid	AKR1B1
	batatasin i	LCK
	batatasin iii	KDR
	batatasin iv	AR
	campesterol	DPP4
	cholesterol	ALB
	allantoin	MMP9
	deltonin	SOD2
	deltoside	HSD11B1
	dihydropinosylvin	NR3C2
	dihydroquercetin	F7
	dioscin	PPARG
	diosgenin	SHBG
	dopamine	NOS3
	methylcimicifugoside	MME
	phytocassane a	SORD
	stigmasterol	IGF1
	1-allyl-2,4,5-trimethoxy-benzene	LCN2
	2-furaldehyde	VDR
	2-furancarboxylic acid	PADI4
	3,4-dehydrolycopen-16-al	RBP4
	3,6-digalloylglucose	ACADM
	4-methoxy-1,2-benzodioxole	STAT1
	7,8-dehydropenstemoside	PARP1
	7-o-methyl morroniside	CCL5
	20-hexadecanoylingenol	LGALS3
	alpha-corocalene	GC
	aristolone	REG1A
	benzyl cinnamate	MMP7
	cornin	SELE
	cornudentanone	HMOX1
	cornuside	APCS
	cornusiin a	ACE
	cornusiin b	SELP
	cornusiin c	PLAT
	dehydrologanin	ACE2
	elemicin	CRP
	elemol	TYRO3
	eugeniin	HGF
	eugenol methyl ether
	eugenone
	gallic acid
	isoterchebin
	loganin
	loganoside
	malkangunin
	morroniside
	morusin
	retinol
	sweroside
	swertiajaponin
	tauremisin
	telocinobufagin
	tetrahydroalstonine
	cornin
	verbenol
	vitamin b1
	benzoyl-oxypaeoniflorin
	benzoylpaeoniflorin
	paeoniflorin
	paeonilactone a
	suffruticoside a
	10-hydroxyacetylbaccatin vi
	adenine
	beta-amyrin acetate
	chrysanthemaxanthin
	lauric aldehyde
	eburicol
	hydrangeic acid
	o-acetylpachymic acid-25-ol
	pachymic acid
	pachypodol
	p-hydroxybenzyl alcohol
	pinidine
	poricoic acid b
	porphyroxine
	turanose
	undecan-2-ol
	orientalol e
	sulfopatrinoside i
	oriediterpenoside
	sulfoorientalol d
	sulfoorientalol c
	oriediterpenol
	neoalisol
	11-deoxyalisol a
	alisol b monoacetate
	alisol e 24-acetate
	alisol e 23-acetate
	alisol c
	alisol b
	alisol a
	alismol
	25-anhydroalisol a 24-acetate
	25-anhydroalisol a 11-acetate
	sulfoorientalol a
	sulfoorientalol b
	5-cinnamoyl-9-o-acetylphototaxicin i
	camphor
	acetic acid
	coumarinic acid
	farnesol
	gamma-sitosterol
	nerolidol
	proanthocyanidin b2
	procurcumenol
	protocatechuic acid
	protocatechuic acid-3-glucoside
	styrene
	tetradecanal
	trans-cinnamic acid
	2,7-dideacetyl-2,7-dibenzoyl-taxayunnanine f
	3-acetylaconitine
	8-deoxy-14-dehydro-aconosine
	14-deoxy-11,12-didehydroandrographolide
	aconine
	aconitine
	benzoylaconine
	benzoylhypaconine
	benzoylmesaconine
	bullatine c
	carmichaeline
	carnosifloside i
	crassicauline a
	delamide
	delbruline
	delbrusine
	delcorine
	delgrandine
	delphamine
	delphatine
	delphin
	delsemine a
	delsemine b
	delsoline
	deltaline
	deltamine
	deltoin
	demethyldelavaine a
	CID024893399
	deoxyaconitine
	deoxyandrographolide
	higenamine
	hypaconitine
	hypaphorine
	ignavine
	isotalatizidine
	karakoline
	karanjin
	m-aminophenol
	mesaconitine
	mescaline
	neokadsuranic acid b
	neoline
	o-aminophenol
	p-aminophenol
	salsolinol
	uracil
	vilmorrianine c
	d-mannitol
	d-mannoheptulose
	lucidumoside a
	lucidumoside b
	neonuezhenide
	CID011968803
	nuphleine
	oleanolic acid
	oleanolic acid-28-o-beta-d-glucopyranoside
	oleoside dimethyl ester
	olitoriside
	rhodioloside
	ursolic acid
	2-(buta-1,3-diynyl)-5-(but-3-en-1-ynyl) thiophene
	14-heptacosanol
	butein
	butin
	demethylwedelolactone
	demethylwedelolactone-7-glucoside
	demissine
	eclalbasaponin xi
	eclalbasaponin xii
	eclalbasaponin xiii
	ecliptasaponin b
	glucoside
	isodemethylwedelolactone
	isodesacetyluvaricin
	nicotine
	nicotinic acid
	testosterone
	wedelolactone
