# Supplementary material for: Potential Therapeutic Targets of Rehmannia Formulations on Diabetic Nephropathy: A Comparative Network Pharmacology Analysis
Source: Front Pharmacol. 2022 Mar 21;13:794139. doi: 10.3389/fphar.2022.794139 (PMC8977554; doi:10.3389/fphar.2022.794139)
Supplement: Supplementary file 2 [file Table1.xlsx]

## Sheet: Genecards
	Gene Symbol (n=193)
Genecards	INS
	ACE
	AGTR1
	ALB
	REN
	TGFB1
	PPARG
	IL6
	AKR1B1
	AGER
	LEP
	ADIPOQ
	NOS3
	IGF1
	CCL2
	APOA1
	B2M
	AGT
	UMOD
	NPHS1
	PON1
	APOE
	CRP
	TNF
	HFE
	BMP6
	SOD2
	NAGLU
	MIR21
	MIR192
	ENPP1
	SERPINE1
	MIR377
	CCR5
	IL1RN
	PVT1
	APOB
	SERPINB7
	DPP4
	EDN1
	CNDP1
	RBP4
	CST3
	IL1B
	ICAM1
	VCAM1
	SELE
	MTHFR
	VWF
	KCNQ1
	FLT1
	IGFBP1
	VDR
	HP
	FN1
	NPPA
	LCN2
	IGFBP3
	AMBP
	GHRL
	MMP9
	LEPQTL1
	MALAT1
	SOD1
	NPPB
	SELP
	GREM1
	APOC3
	CCN2
	TNFRSF11B
	PRKCB
	IRS2
	NPHS2
	BGLAP
	HLA-A
	HLA-B
	MIR217
	MBL2
	MIR216A
	UCP3
	MME
	MEG8
	MT-TL1
	MPO
	ANGPTL8
	CETP
	PPARGC1A
	HGF
	HBA1
	UTS2
	SNHG6
	UCP2
	ANGPT2
	THBD
	SNHG18
	SHBG
	HMOX1
	PLAT
	NR3C2
	CCL5
	AR
	FABP1
	KDR
	ACE2
	UCP1
	SORD
	CD2AP
	FGF21
	HMGB1
	PKD2
	PON2
	CYBA
	TNFRSF1A
	AHSG
	PTX3
	HAVCR1
	FGF23
	TNFRSF1B
	REG1A
	SMAD2
	PRL
	KL
	KNG1
	RARRES2
	HIF1A
	CD36
	ACTN4
	PTGDS
	FNDC5
	ANGPTL4
	HMGA2
	KLKB1
	ADAMTS13
	SYNPO
	LAP3
	GAS6
	NAGA
	F7
	SMAD4
	MMP3
	PKD1
	CHI3L1
	GC
	CCR1
	HSPA4
	LGALS3
	BDKRB2
	PTPN2
	IGFBP4
	MERTK
	GPX3
	CDH1
	SMAD1
	ALOX12
	MMP7
	CCR2
	PROC
	GDF15
	ANGPT1
	RELA
	AIF1
	SDHB
	CNDP2
	IGFBP7
	APOM
	PODXL
	CHKB
	MIOX
	VNN1
	MB
	BDKRB1
	MCAM
	DEFA3
	SEMA3A
	DEFA1
	S100A4
	IGFBP5
	ANGPTL2
	ATL1
	IL19
	ENHO
	MIR130B
	S100A1
	OGN
	FCN3
	MIR215
	MIR194-1
	LRG1
	TYRO3
	SLC6A6
	GIPC1
	APELA
	TFF3

## Sheet: OMIM
	Gene Symbol (n=183)
OMIM	GNB1
	PRDM16
	TP73
	ERRFI1
	NPPA
	TNFRSF8
	CTRC
	CELA2A
	CLCNKA
	PADI4
	DDOST
	ECE1
	C1QA
	C1QC
	C1QB
	E2F2
	SELENON
	NR0B2
	FCN3
	SMPDL3B
	SDC3
	CCDC28B
	LCK
	GJA4
	TRIT1
	ZMPSTE24
	ZFP69
	YBX1
	SLC2A1
	MMACHC
	PRDX1
	CYP4A11
	TAL1
	PODN
	ANGPTL3
	LEPR
	LEPROT
	SGIP1
	ACADM
	UOX
	ALX3
	SLC16A1
	PTPN22
	VANGL1
	NOTCH2
	HJV
	CRTC2
	TPM3
	IL6R
	SHC1
	MUC1
	LMNA
	BGLAP
	CD1D
	APCS
	CRP
	PEA15
	NCSTN
	CD244
	USF1
	PPOX
	MPZ
	ATF6
	RGS5
	PBX1
	MGST3
	ILDR2
	GPR161
	ATP1B1
	SLC19A2
	F5
	SELP
	SELL
	SELE
	RC3H1
	NPHS2
	HMCN1
	PTGS2
	CFH
	CFHR3
	CFHR1
	CFHR5
	PTPRC
	ADIPOR1
	SOX13
	REN
	PPP1R15B
	AVPR1B
	IL10
	PIGR
	FCAMR
	CD34
	HSD11B1
	KCNH1
	PARP1
	ACTA1
	AGT
	ARV1
	IRF2BP2
	ERO1B
	NLRP3
	KLF11
	LPIN1
	ADCY3
	POMC
	DNMT3A
	KHK
	UCN
	MPV17
	GCKR
	THADA
	PLEKHH2
	SIX3
	TTC7A
	MSH6
	LGALSL
	PPP3R1
	ALMS1
	NAT8
	DGUOK
	HK2
	REG1A
	ST3GAL5
	CD8A
	EIF2AK3
	ANKRD23
	MGAT4A
	NPHP1
	IL1A
	IL1B
	IL1RN
	INSIG2
	GLI2
	RNU4ATAC
	PROC
	CXCR4
	ZEB2
	NR4A2
	GPD2
	PLA2R1
	DPP4
	GCG
	IFIH1
	G6PC2
	GAD1
	DCAF17
	NEUROD1
	SLC40A1
	MSTN
	STAT1
	STK17B
	CFLAR
	CASP10
	CTLA4
	GPR1
	CREB1
	CPS1
	FN1
	SMARCAL1
	SLC11A1
	MIR375
	PTPRN
	RESP18
	IRS1
	COL4A4
	COL4A3
	DGKD
	UGT1A1
	RNPEPL1
	CAPN10
	GPR35
	ITPR1
	CAV3
	CIDEC
	GHRL
	PPARG
	PLCD1
	MYD88
	SCN10A
	CX3CR1
	CCK
	LARS2
	CCR5

## Sheet: Combined
	Gene Symbol (n=358)
Genecards and OMIM	ACADM
	ACE
	ACE2
	ACTA1
	ACTN4
	ADAMTS13
	ADCY3
	ADIPOQ
	ADIPOR1
	AGER
	AGT
	AGTR1
	AHSG
	AIF1
	AKR1B1
	ALB
	ALMS1
	ALOX12
	ALX3
	AMBP
	ANGPT1
	ANGPT2
	ANGPTL2
	ANGPTL3
	ANGPTL4
	ANGPTL8
	ANKRD23
	APCS
	APELA
	APOA1
	APOB
	APOC3
	APOE
	APOM
	AR
	ARV1
	ATF6
	ATL1
	ATP1B1
	AVPR1B
	B2M
	BDKRB1
	BDKRB2
	BGLAP
	BMP6
	C1QA
	C1QB
	C1QC
	CAPN10
	CASP10
	CAV3
	CCDC28B
	CCK
	CCL2
	CCL5
	CCN2
	CCR1
	CCR2
	CCR5
	CD1D
	CD244
	CD2AP
	CD34
	CD36
	CD8A
	CDH1
	CELA2A
	CETP
	CFH
	CFHR1
	CFHR3
	CFHR5
	CFLAR
	CHI3L1
	CHKB
	CIDEC
	CLCNKA
	CNDP1
	CNDP2
	COL4A3
	COL4A4
	CPS1
	CREB1
	CRP
	CRTC2
	CST3
	CTLA4
	CTRC
	CX3CR1
	CXCR4
	CYBA
	CYP4A11
	DCAF17
	DDOST
	DEFA1
	DEFA3
	DGKD
	DGUOK
	DNMT3A
	DPP4
	E2F2
	ECE1
	EDN1
	EIF2AK3
	ENHO
	ENPP1
	ERO1B
	ERRFI1
	F5
	F7
	FABP1
	FCAMR
	FCN3
	FGF21
	FGF23
	FLT1
	FN1
	FNDC5
	G6PC2
	GAD1
	GAS6
	GC
	GCG
	GCKR
	GDF15
	GHRL
	GIPC1
	GJA4
	GLI2
	GNB1
	GPD2
	GPR1
	GPR161
	GPR35
	GPX3
	GREM1
	HAVCR1
	HBA1
	HFE
	HGF
	HIF1A
	HJV
	HK2
	HLA-A
	HLA-B
	HMCN1
	HMGA2
	HMGB1
	HMOX1
	HP
	HSD11B1
	HSPA4
	ICAM1
	IFIH1
	IGF1
	IGFBP1
	IGFBP3
	IGFBP4
	IGFBP5
	IGFBP7
	IL10
	IL19
	IL1A
	IL1B
	IL1RN
	IL6
	IL6R
	ILDR2
	INS
	INSIG2
	IRF2BP2
	IRS1
	IRS2
	ITPR1
	KCNH1
	KCNQ1
	KDR
	KHK
	KL
	KLF11
	KLKB1
	KNG1
	LAP3
	LARS2
	LCK
	LCN2
	LEP
	LEPQTL1
	LEPR
	LEPROT
	LGALS3
	LGALSL
	LMNA
	LPIN1
	LRG1
	MALAT1
	MB
	MBL2
	MCAM
	MEG8
	MERTK
	MGAT4A
	MGST3
	MIOX
	MIR130B
	MIR192
	MIR194-1
	MIR21
	MIR215
	MIR216A
	MIR217
	MIR375
	MIR377
	MMACHC
	MME
	MMP3
	MMP7
	MMP9
	MPO
	MPV17
	MPZ
	MSH6
	MSTN
	MT-TL1
	MTHFR
	MUC1
	MYD88
	NAGA
	NAGLU
	NAT8
	NCSTN
	NEUROD1
	NLRP3
	NOS3
	NOTCH2
	NPHP1
	NPHS1
	NPHS2
	NPPA
	NPPB
	NR0B2
	NR3C2
	NR4A2
	OGN
	PADI4
	PARP1
	PBX1
	PEA15
	PIGR
	PKD1
	PKD2
	PLA2R1
	PLAT
	PLCD1
	PLEKHH2
	PODN
	PODXL
	POMC
	PON1
	PON2
	PPARG
	PPARGC1A
	PPOX
	PPP1R15B
	PPP3R1
	PRDM16
	PRDX1
	PRKCB
	PRL
	PROC
	PTGDS
	PTGS2
	PTPN2
	PTPN22
	PTPRC
	PTPRN
	PTX3
	PVT1
	RARRES2
	RBP4
	RC3H1
	REG1A
	RELA
	REN
	RESP18
	RGS5
	RNPEPL1
	RNU4ATAC
	S100A1
	S100A4
	SCN10A
	SDC3
	SDHB
	SELE
	SELENON
	SELL
	SELP
	SEMA3A
	SERPINB7
	SERPINE1
	SGIP1
	SHBG
	SHC1
	SIX3
	SLC11A1
	SLC16A1
	SLC19A2
	SLC2A1
	SLC40A1
	SLC6A6
	SMAD1
	SMAD2
	SMAD4
	SMARCAL1
	SMPDL3B
	SNHG18
	SNHG6
	SOD1
	SOD2
	SORD
	SOX13
	ST3GAL5
	STAT1
	STK17B
	SYNPO
	TAL1
	TFF3
	TGFB1
	THADA
	THBD
	TNF
	TNFRSF11B
	TNFRSF1A
	TNFRSF1B
	TNFRSF8
	TP73
	TPM3
	TRIT1
	TTC7A
	TYRO3
	UCN
	UCP1
	UCP2
	UCP3
	UGT1A1
	UMOD
	UOX
	USF1
	UTS2
	VANGL1
	VCAM1
	VDR
	VNN1
	VWF
	YBX1
	ZEB2
	ZFP69
	ZMPSTE24
